# Supplementary material for: Programmable Interface Atomic Rearrangement for Spatiotemporal Thermal Radiation Tailoring
Source: Research (Wash D C). 2026 Mar 6;9:1141. doi: 10.34133/research.1141 (PMC12963646; doi:10.34133/research.1141)
Supplement: Supplementary 1 — Texts S1 to S12 Figs. S1 to S45 Tables S1 and S2 Movies S1 to S3 [file research.1141.f1.zip]

Archive with 49 entries (49 files):
- S1.mp4
- S1.pdf
- S10.pdf
- S11.pdf
- S12.pdf
- S13.pdf
- S14.pdf
- S15.pdf
- S16.pdf
- S17.pdf
- S18.pdf
- S19.pdf
- S2.mp4
- S2.pdf
- S20.pdf
- S21.pdf
- S22.pdf
- S23.pdf
- S24.pdf
- S25.pdf
- S26.pdf
- S27.pdf
- S28.pdf
- S29.pdf
- S3.mp4
- S3.pdf
- S30.pdf
- S31.pdf
- S32.pdf
- S33.pdf
- S34.pdf
- S35.pdf
- S36.pdf
- S37.pdf
- S38.pdf
- S39.pdf
- S4.pdf
- S40.pdf
- S41.pdf
- S42.pdf
- S43.pdf
- S44.pdf
- S45.pdf
- S5.pdf
- S6.pdf
- S7.pdf
- S8.pdf
- S9.pdf
- SI-unmarked.pdf
